# Supplementary material for: A bioinformatic study revealed serotonergic neurons are involved in the etiology and therapygenetics of anxiety disorders
Source: Transl Psychiatry. 2021 May 20;11:297. doi: 10.1038/s41398-021-01432-5 (PMC8134630; doi:10.1038/s41398-021-01432-5)
Supplement: Supplementary file 1 — Supplementary Table 1-5 [file 41398_2021_1432_MOESM1_ESM.xlsx]

## Sheet: Table 1| ADs-related genes
AC109466
ADCY2
AP003464
ASXL3
BTN1A1
C15orf62
CAMKMT
CNGB3
DNAJC17
EDIL3
ESR1
GCHFR
GIGYF2
IQCE
KNL1
MAD1L1
MYH15
NCAM1
NTRK2
NXPE3
OPRL1
PDE4B
PFND1
PLCG1
PREPL
PTPRT
RFWD2
RGS19
RMDN3
RN7SKP120
RRIQ3
SATB1
SDK1
TCEA2
TMEM106B
TRPV6
ZFYVE19

## Sheet: Table 2|CBT-related genes
ARL5A
BDNF
C4orf51
C8orf86
CACNB4
COMT
FBLN2
FGFR1
GRIK4
GRIN2B
HTR2A
LETM2
MMAA
NEB
NGF
NTNG1
SLC6A4
SMAD1
TPH2
VAV3
WHSC1L1
WNT7A
ZNF827

## Sheet: Table 3|MDD & BIP-related genes
AAGAB
ABCG1
ABHD16A
AC007106.1
AC096669.1
ACADS
ACOT12
ACTL7A
ACTN3
ACTR5
ADAMTS16
ADAMTSL3
ADCY1
ADCY2
ADCYAP1R1
ADD3
ADGRL4
ADHFE1
ADM
AGBL4
AIF1
AKAP6
AKD1
AL157359.3
AL157359.4
ALPK3
ALX4
AMBRA1
ANK3
ANKRD19P
ANKRD23
ANKS1B
ANO8
ANP32E
APH1A
APOM
APOPT1
ARHGAP8
ARHGEF10L
ARHGEF15
ARL3
ARL4C
ARL5B
AS3MT
ASB16
ASTN2
ATF4
ATP13A1
ATP2A2
ATP6V1E2
ATP6V1G2
ATPAF2
ATXN7
ATXN7L3
AUTS2
AX746964
B3GNT1
BAG5
BAG6
BANF1
BAZ1A
BBS1
BCAR3
BCKDK
BCL11B
BHLHE41
BMP2
BRAF
BRE
BRE-AS1
BRMS1
BRUNOL4
BTBD18
C10orf32
C11orf10
C11orf21
C11orf80
C11orf86
C11orf9
C14orf180
C15orf53
C15orf54
C16orf97
C17orf53
C1orf198
C1orf51
C1orf54
C1ORF95
C1QTNF4
C20orf166
C20orf200
C2orf16
C2orf54
C2orf69
C2orf82
C3orf70
C4orf33
C6orf100
C6orf15
C6orf168
C6orf25
C6orf47
C6orf48
C8orf46
CA14
CABLES1
CACNA1C
CACNA1I
CACNA2D1
CACNB2
CADM2
CALML4
CANCNA1C
CATSPER1
CBX4
CCDC102B
CCDC121
CCDC122
CCDC141
CCDC175
CCDC63
CCDC68
CCDC87
CCHCR1
CCNH
CCS
CD248
CD47
CDAN1
CDC25C
CDSN
CELF1
CEP85L
CHADL
CHRNA3
CHRNB4
CILP2
CLIC1
CLN6
CLU
CMAHP
CNIH2
CNNM2
CNNM3
CNNM4
CNTN4
COX8A
CPNE8
CPPED1
CRIPAK
CRTAP
CRYBA1
CSMD1
CSMD2
CSNK2B
CSRNP3
CST6
CTC1
CTNND1
CTSF
CUBN
CYP2C19
CYP2C9
CYP2D6
CYP2R1
DAGLA
DCAF4L1
DCC
DCDC5
DCLK2
DCLK3
DCP1B
DCTN5
DDAH2
DDN
DDX39B
DEFB1
DENND1A
DENND1B
DFNA5
DFNB31
DGKH
DGKI
DHX38
DKFZp686K1684
DKK3
DLST
DMA
DNAH11
DNAJB7
DNM1P41
DPM1
DPP3
DPYD
DRD2
DSCAM
DSEL
DTX2P1
UPK3BP1
PMS2P11
EEF1A2
EFCAB3
EGFLAM
EHHADH
EIF1AD
ELAVL2
ELP4
ENO1
ENOX1
ENTHD1
EP300-AS1
EPHX2
EPO
ERBB2
ERCC4
ERG
ESR2
ETV5
EXOSC4
EYS
FADS1
FADS2
FADS3
FAM136A
FAM177A1
FAM178B
FAM180B
FAM53C
FAM5B
FAM98A
FBLN1
FBXL4
FEM1B
FEN1
FER1L5
FES
FGF12
FGFR1
FHIT
FOLH1B
FSTL5
FURIN
FUS
FYB
G6PC3
GAL3ST3
GATAD2A
GFRA2
GID4
GIGYF1
GLT8D1
GMIP
GNL3
GOLGA6L4
GOLGA6L5
GPAA1
GPANK1
GPD2
GPN1
GPRIN3
GPX5
GPX6
GRAMD1B
GRHPR
GRIK3
GRIN2A
GRINA
GRM3
HACE1
HAPLN4
HARBI1
HAUS2
HCG14
HCG26
HCG27
HCG4
HCN1
HCP5
HDAC5
HDAC9
HIST1H1B
HIST1H2AI
HIST1H2AJ
HIST1H2AK
HIST1H2AL
HIST1H2AM
HIST1H2BL
HIST1H2BM
HIST1H2BN
HIST1H2BO
HIST1H3H
HIST1H3I
HIST1H3J
HIST1H4J
HIST1H4K
HIST1H4L
HLA-B
HLA-C
HLA-DOB
HLA-DQA1
HLA-DQA2
HLA-DQB1
HLA-DQB2
HLF
HPRTP4
HSPA1A
HSPA1B
HSPA1L
HSPE1
MOB4
HSPEP1
HYI
IFI44L
IFT57
IFT81
IGFBP1
IGFBP3
IGSF9B
IMMP2L
INTS7
IPO8
IQCH
IRF8
ITGA11
ITGA2
ITIH1
ITIH3
ITIH4
KANSL3
KAT8
KBTBD4
KCNA10
KCNB1
KCNG1
KCNJ15
KCNQ2
KCNS1
KCTD13
KCTD15
KDM3B
KDM4A
KIAA0020
KIAA1143
KIAA1324L
KIAA1462
KIF15
KIR2DL4
KIR3DP1
KIZ
KLC2
KRBA1
KSR2
L3MBTL2
LACC1
LBA
LETM2
LHFPL3
LHX2
LIN28B
LINC00461
LINC00615
LINC00682
LINC00704
LINC00705
LINC01012
LINC01065
LINC01098
LINC01360
LINC01876
LINGO2
LMAN2L
LMO7
LOC100129636
LOC100131146
LOC100131289
LOC100131529
LOC100132273
LOC100505676
LOC100505716
LOC100505718
LOC100505933
LOC100506422
LOC100506710
LOC100506874
LOC100652964
LOC100996447
LOC101927421
LOC101928283
LOC101929645
LOC105372213
LOC105372897
LOC285401
LOC285889
LOC388152
LOC388906
LOC401242
LOC440300
LOC642423
LOC644659
LOC646543
LOC731223
LPAR2
LPGAT1
LPPR4
LRFN4
LRFN5
LRRC57
LSM12
LSM2
LST1
LTA
LTB
LTN1
LY6G5B
LY6G5C
LY6G6C
LY6G6D
LY6G6E
LY6G6F
MACROD1
MAD1L1
MAGEC2
MAIP1
MAP2K5
MAP3K13
MARK1
MARK2
MAT2B
MATN1
MAU2
MBTD1
MCCD1
MCHR1
MCHR2
MCTP1
MDM1
MED13
MEF2BNB
MEF2C
MEIS2
METTL2A
MICA
MICAL2
MICB
MIR1-1
MIR133A2
MIR137
MIR1908
MIR2113
MIR3127
MIR3143
MIR4315-1
MIR4315-2
MIR4528
MIR4529
MIR4646
MIR4766
MIR5007
MIR548H1
MIR5579
MIR564
MIR572
MIR611
MIR661
MIR6832
MIR6891
MIR708
MIR924HG
MKL1
MLF1
MLL2
MMP16
MOB4
MOCS2
MOCS3
MPHOSPH9
MPP6
MPPED2
MROH5
MRPL11
MRPL33
MRPL48
MRPS33
MSH5
MSRA
MTSS1
MUC21
MUC5B
MUSTN1
MYADML
MYO10
MYO18A
MYO1H
MYRF
NAA11
NCAN
NCR3
NDUFA13
NDUFAB1
NDUFS3
NEGR1
NEK4
NEU1
NF1A
NFIX
NFKBIL1
NGEF
NISCH
NKAPL
NLGN1
NMB
NME1
NME2
NOX4
NPAS3
NPAS4
NPIPL1
NPTX1
NR2C2AP
NR4A2
NRGN
NT5C2
NT5DC2
NUDT12
NUFIP2
NXPH4
ODZ4
OLFM4
OPA1
OPCML
OPLAH
OR10C1
OR11A1
OR12D2
OR12D3
OR14J1
OR2B2
OR2B3
OR2B6
OR2H1
OR2J2
OR2J3
OR2T12
OR2W1
OR5V1
OSBPL3
OSTM1
othergenes
OTUB1
OTUD7B
PABPC1L
PACS1
PALB2
PALMD
PARP10
PAUPAR
PAX5
PAX6
PBRM1
PBX4
PC
PCDH12
PCGEM1
PCLO
PCMTD1
PDE3B
PDE4B
PDZD2
PELI3
PFAS
PGBD1
PGBD4P4
PHF15
PI3
PIAS1
PIK3C2A
PITPNM2
PKLR
PLCB4
PLCG1
PLCL1
PLEC
PLEK2
PLEKHA5
PLEKHM1
PLEKHO1
PLET1
PLXNC1
PMFBP1
POM121L2
POP7
POU3F2
POU5F1
PPDPF
PPP1R13B
PPP1R16B
PPP2R2B
PRAG1
PROK1
PROX2
PRR5
PRRC2A
PRSS16
PRSS35
PRSS36
PRSS8
PSMA1
PSORS1C1
PSORS1C2
PSORS1C3
PTGFR
PTGIS
PTK6
PTN
PTPMT1
PTPRF
PTS
PUM3
PUS7
PXDNL
RAB1B
RAB27B
RAPGEF5
RARRES2
RASGRF2
RASGRP1
RBFOX1
RBKS
RBM14
RBM4
RBM4B
RBX1
RCE1
RCN1
RCOR2
REEP2
RERE
RFESD
RFX3
RFXANK
RGS6
RHEBL1
RIMS1
RIN1
RNGTT
RNLS
RNU5D-1
RNU5E-1
RP11-250B2.3
RP11-252P19.1
RPGRIP1L
RPN2
RPRD2
RPS19BP1
RPS27P18
RPS6KA2
RPS6KL1
RPTOR
RRS1
RSRC1
RTN1
RXRG
SAPCD1
SAR1B
SART1
SCAND2P
SCN2A
SCN8A
SDCCAG8
SEC11A
SEC16B
SEMA3A
SEPT
SEPT7P2
SESTD1
SF3B2
SHANK2
SHISA9
SHMT2
SIM1
SLC25A17
SLC25A26
SLC25A37
SLC25A51P1
SLC28A1
SLC29A2
SLC30A9
SLC35F3
SLC39A8
SLC44A4
SLC45A1
SLC4A1
SLC4A1AP
SLC4A8
SLC6A15
SLC8A1-AS1
SMAD3
SMIM4
SNAP23
SNAP91
SNCA
SNED1
SNORA38
SNORD117
SNORD19
SNORD19B
SNORD48
SNORD52
SNORD69
SNORD84
SNTG1
SNX19
SNX29
SORCS3
SOX2-OT
SOX5
SP4
SP8
SPAG16
SPANXN4
SPATA31D1
SPATC1
SPCS1
SPPL3
SPSB4
SPTBN2
SRMS
SRPK2
SSBP2
ST13
STAB1
STAC1
STAG1
STARD9
STK19
STK4
STX2
SUGP1
SUPT7L
SYNE1
SYNE2
SYT12
SZT2
TAF9BP2
TAP2
TBC1D3P2
TCAIM
TCF19
TCF20
TCF3
TCF4
TCF7L2
TENM2
TENM4
TFAP2B
TFAP2D
TGFA
TGM4
THOC7
THSD7A
TM6SF2
TMCO5A
TMEM106B
TMEM110
TMEM150B
TMEM151A
TMEM161B
TMEM178B
TMEM179
TMEM219
TMEM258
TMEM42
TMPRSS5
TMUB2
TNF
TOB2P1
TOMM34
TOP3B
TOPAZ1
TOX3
TRAF3IP2-AS1
TRANK1
TRIM27
TRIM42
TRIM8
TRIML1
TRIO
TRNAS3
TSNARE1
TSSK6
TTBK2
TYW5
UBE2Q2P1
UBTF
USMG5
UTP18
UTRN
UXS1
VARS
VKORC1
VN1R10P
VPREB1
VPS45
VPS8
VRK2
VSIG2
VWA7
VWC2L
VWDE
WDR73
WFDC12
WFDC5
XKR6
XPNPEP1
XPNPEP3
YEATS4
YIF1A
YJEFN3
ZBED9
ZBTB24
ZBTB5
ZCCHC14
ZCCHC2
ZCCHC7
ZDHHC24
ZDHHC3
ZFPM2
ZFYVE21
ZKSCAN3
ZKSCAN4
ZKSCAN8
ZMAT2
ZNF165
ZNF184
ZNF192P1
ZNF204P
ZNF311
ZNF35
ZNF391
ZNF501
ZNF502
ZNF512
ZNF592
ZNF740
ZNF804A
ZSCAN12
ZSCAN12P1
ZSCAN16
ZSCAN2
ZSCAN23
ZSCAN26
ZSCAN31
ZSCAN9
ZSWIM6

## Sheet: Table 4|NEU-related genes
AATK
ACBD4
ACO2
ACP2
ACSS2
ACTN1
ACVR2A
ACYP1
ADAMTS6
ADM
AGBL1
AGBL2
AGO2
ALCAM
ALG1L13P
ANKK1
ANKRD45
APEH
AREL1
ARFGAP2
ARHGAP1
ARHGAP15
ARHGAP27
ARNTL
ARPP21
ASCC3
ASTN2
ASXL3
AUTS2
B3GALT1
BAIAP2
BARD1
BBX
BDNF-AS
BHLHE22
BLK
BRD2
BTBD18
BTG3
BTN2A2
C11orf31
C11orf49
C12orf49
C1QTNF4
C22orf46
C4A
C4B
C5orf17
C8orf12
C8orf49
CACNA1E
CACNA2D1
CADM2
CAMKMT
CAMTA1
CCDC189
CCHCR1
CDH13
CDH7
CELF1
CELF4
CENPW
CEP57
CFAP77
CFHR2
CHADL
CHMP4B
CHRAC1
CHRM3
CLDN23
CLP1
CNNM2
CNTN5
CNTNAP5
CPT2
CRB1
CRHR1
CRYZ
CSDC2
CSE1L
CSNK1G1
CTD-2171N6.1
CTNND1
CTTNBP2
CYSTM1
DAZL
DCAF5
DCC
DCP2
DDB2
DEFB135
DENND1A
DESI1
DNAH14
DPY19L3
DPYD
DPYS
DRD2
DRD3
DSCAM
ECE1
ELAVL2
ELFN1
EMX2
ENAH
ENO1
ENTPD3
EP300
ERBB4
ERI1
ERICH1-AS1
EXD2
EYS
FAM117B
FAM120AOS
FAM167A
FAM180B
FAM183BP
FAM76B
FAM86B3P
FANCL
FARP1
FBXL17
FBXL4
FBXO21
FBXO31
FDFT1
FNBP4
FOLH1
FOXN4
FOXO3
FOXP2
GALNT10
GALNT16
GATA4
GCC1
GLIS3
GNG12
GNL1
GOSR2
GPC6
GRIK3
GRM3
GRM5
GRM8
GSDMB
GTF2IRD1
HACE1
HARBI1
HCN1
HFE
HIST1H1C
HIST1H2BK
HIST1H3B
HIST1H4F
HIVEP1
HLA-C
HLA-DRA
HLA-E
HOXB2
HTT
IGSF9B
IP6K2
IRF2BPL
IRF4
ITIH4
ITSN2
KANSL1
KBTBD4
KCNJ3
KIAA0101
KIAA1109
KLF11
KLHL2
KLHL20
KLHL29
KPNA2
KSR2
L3MBTL2
LGALS9
LIN7C
LINC00208
LINC00346
LINC00461
LINC00529
LINC00678
LINC01122
LINC01550
LINGO1
LINGO2
LMO3
LOC100506562
LRP12
LRRC37A4P
LSAMP
LTBP2
MAD1L1
MADD
MAGI1
MAP1LC3B
MAPT
MBNL2
MCHR1
MDK
MED19
MED8
MEI1
METTL16
MFHAS1
MGA
MIR4286
MIR4318
MIR5007
MMP16
MSMO1
MSRA
MST1
MTCH2
MTMR9
MVD
MYBPC3
MYO1H
MYRF
NAV1
NCAM1
NCOA6
NDST3
NDUFS3
NECTIN3
NEGR1
NEK4
NEK6
NEK9
NF1
NFATC1
NFIA
NHP2L1
NKAIN2
NMUR2
NOL4
NOS1
NPIPB11
NR1H3
NSF
NTM
NTN1
NUP160
NYAP2
OAZ2
OR2B6
OR4A5
ORAI1
OTX1
PABPC1L
PAFAH1B1
PALM
PAM
PAX6
PCDH17
PCDH9
PDCD6IP
PDZD8
PHF5A
PINX1
PLCH2
PLCL2
PLEKHM1
PLTP
PMM1
POLR3H
POU6F2
PPP1R3B
PPP2R3A
PPP5C
PRKCA
PRKD1
PRR14
PRR3
PRSS55
PSMC3
PSORS1C1
PTCH1
PTN
PTPMT1
PTPRJ
PTRD
PVRL3
PXMP4
QRICH1
RANGAP1
RAPGEF6
RAPSN
RBFOX1
RBPMS2
RBX1
RCN1
RERE
RFC5
RFT1
RFWD3
RGS12
RN7SL178P
RN7SL761P
RNA5SP106
RNU6-682P
RNU7-55P
RP11-105N13.4
RP11-10A14.5
RP11-115J16.1
RP11-168K9.2
RP11-981G7.2
RP1L1
RPL14
RPL35AP22
RPP21
RSRC1
SAMD5
SAPCD1
SAXO2
SBF2
SCAI
SCAPER
SCGN
SEMA6D
SERPINC1
SERPING1
SFXN2
SGCZ
SGK223
SHOX2
SIM1
SIPA1L1
SIX3
SLC17A4
SLC25A17
SLC26A2
SLC35G2
SLC39A13
SLC7A11
SMAD1
SMTNL1
SNCA
SORCS3
SOX6
SOX7
SPATA32
SPCS1
SPI1
SPINK7
SPPL2C
SRP9
ST13
STH
STK24
SUMO2P2
SYT14
TAC1
TBC1D21
TCF4
TEF
TENM3
TIMM10
TLR4
TLR9
TMA7
TMEM106B
TMEM158
TMEM161B
TMEM192
TMEM219
TMEM241
TMEM33
TMPRSS5
TMX2
TMX2
CTNND1
TNNC1
TNRC6A
TOB2
TRAF3IP3
TRIM10
TRIM15
TRIM26
TRIM27
TRIM31
TRIM39
TRIM40
TRIM48
TRIM8
TRIP4
TSNARE1
TTC12
TYR
TYRP1
U3
UNG
USMG5
VPS33B
VRK2
VWC2L
VWDE
WBP2NL
WDCP
WDPCP
WNT3
WSCD2
XKR6
XPNPEP3
XRCC6
YLPM1
YPEL4
ZC2HC1C
ZC3H7B
ZDHHC20P4
ZDHHC5
ZNF391
ZNF507
ZNF589
ZNF609
ZNF619
ZNF620
ZNF621
ZNF804A
ZPBP2

## Sheet: Table 5|Association summary
Method	Data	Cell Type	P-value	FDR
GWAS	Anxiety disorders related genes	Serotonergic neurons	0.001	0.024
GWAS	Anxiety disorders specific genes	Serotonergic neurons	0.002	0.048
GWAS	Major depressive disorder and bipolar related genes	Serotonergic neurons	0.511	0.99
GWAS	Neuroticism related genes	Serotonergic neurons	0.449	0.74
GWAS	Overlap of genes related to anxiety disorders and genes related to major depressive disorder, bipolar or neuroticism	Serotonergic neurons	0.089	0.661
LDSC Top 10% (Z P)	Neuroticism (Nagel et al., 2018)	Serotonergic neurons	0.00769325	0.0898239
MAGMA Top 10%	Neuroticism (Nagel et al., 2018)	Serotonergic neurons	0.24241	0.55408
LDSC Top 10% (Z P)	Major depressive disorder (Wray et al., 2018)	Serotonergic neurons	0.141198	0.46563
MAGMA Top 10%	Major depressive disorder (Wray et al., 2018)	Serotonergic neurons	0.039792	0.180949
LDSC Top 10% (Z P)	Bipolar (Stahl et al., 2018)	Serotonergic neurons	0.219177	0.570389
MAGMA Top 10%	Bipolar (Stahl et al., 2018)	Serotonergic neurons	0.073798	0.287214
